# Supplementary material for: Identification of B-Cell Linear Epitopes in the Nucleocapsid (N) Protein B-Cell Linear Epitopes Conserved among the Main SARS-CoV-2 Variants
Source: Viruses. 2023 Apr 6;15(4):923. doi: 10.3390/v15040923 (PMC10145278; doi:10.3390/v15040923)
Supplement: Supplementary file 1 [file viruses-15-00923-s001.zip]

Archive with 1 entries (1 files):
- viruses-2318237-supplementary.pdf
